# Supplementary material for: Equine glucagon-like peptide-1 receptor physiology
Source: PeerJ. 2018 Jan 29;6:e4316. doi: 10.7717/peerj.4316 (PMC5793710; doi:10.7717/peerj.4316)
Supplement: Supplemental Information 1 [file peerj-06-4316-s001.xlsx]

## Sheet: Sheet1
Glucose	H1	H2	H3
0	2.31	4.29	2.33
4	6.24	9.76	4.25
12	5.37	7.29	3.56
Corredted for basal
4	3.93	5.47	1.92
12	3.06	3	1.23
GLP-1
	Control	10x-6	10x-8	10x-9	10x-10	10x-11
1	139.583	197.333	210	163	228.5	280
2	204.25	363.5	297	287	250.5	226
3		441	454	452	296.5	246
4	127.935	328.329	118.916	107.705	113.226	92.4499
5	380.6	353.49	367.855	349	209.6	173.3
Exendin-4
	Control	10x-8	10x-10	10x-11	10x-12	10x-13
1	177	211	236.5	150.7	211.7	434
2	298	205	174	212	235.5	141.5
3	368	519	247	360	256.78	239.3
With diprotin
	Control	10x-6	10x-8	10x-9	10x-10	10x-11
1	298	439	570	215	232	221
3	176	320	397	507	378	145
GLP-1
Horse	Control	Agonist - GLP-1	Agonist (GLP-1) plus antagonist (ex 939)	GLP-1 norm to control	GLP-1 plus ex 939 norm to control
1	73.3	84	70	1.14598	0.95498
2	50	108	59	2.16	1.18
3	30	37	35	1.23333	1.16667
4	158	198.938	158.245	1.2591	1.00155
Caspase
GLP-1	GLP-1 B
48.2992	45.0492
50.075	47.176
48.3832	49.0589
44.4679	42.0546
PCNA
GLP-1	GLP-1B
2.5103	2.50983
2.5289	2.68592
2.50782	5.18516
4.77841	4.74788
